# Supplementary material for: Association of Remnant Cholesterol Inflammatory Index with Stroke, Heart Disease and All-Cause Mortality Across Cardiovascular–Kidney–Metabolic Syndrome Stages 0–3: A National Cohort Study
Source: Nutrients. 2026 Jan 8;18(2):205. doi: 10.3390/nu18020205 (PMC12844947; doi:10.3390/nu18020205)
Supplement: Supplementary file 1 [file nutrients-18-00205-s001.zip]

Archive with 1 entries (1 files):
- nutrients-4036526-supplementary.pdf
